# Supplementary material for: Propofol improves survival in a murine model of sepsis via inhibiting Rab5a-mediated intracellular trafficking of TLR4
Source: J Transl Med. 2024 Mar 28;22:316. doi: 10.1186/s12967-024-05107-9 (PMC10976826; doi:10.1186/s12967-024-05107-9)
Supplement: Supplementary file 7 — Additional file 7. Raw data for RT-PCR array. [file 12967_2024_5107_MOESM7_ESM.xlsx]

## Sheet: Raw data
Sample Name	Target Name	CT	internal reference	fold								Sample Name	Target Name	CT	internal reference
LPS1	Actb	13.8355	15.8891	4.15125								LPS1	Actb	13.8355	15.8891
LPS1	Adipoq	23.0609	15.8891	0.00693521								LPS1	B2m	15.3287
LPS1	B2m	15.3287	15.8891	1.47466								LPS1	Gapdh	14.7404
LPS1	Bmp2	25.9933	15.8891	0.000908473								LPS1	Hprt1	19.6517
LPS1	Bmp4	29.7819	15.8891	6.57408e-05								LPS2	Actb	13.8508	15.8961
LPS1	Bmp6	27.1924	15.8891	0.000395694								LPS2	B2m	15.5008
LPS1	Bmp7	27.8565	15.8891	0.000249719								LPS2	Gapdh	14.8114
LPS1	Ccl1	28.3274	15.8891	0.000180176								LPS2	Hprt1	19.4215
LPS1	Ccl11	27.7514	15.8891	0.000268589								LPS3	Actb	13.6451	15.8621
LPS1	Ccl12	23.5591	15.8891	0.00491013								LPS3	B2m	15.4122
LPS1	Ccl17	22.6101	15.8891	0.00947943								LPS3	Gapdh	14.755
LPS1	Ccl19	24.8774	15.8891	0.001969								LPS3	Hprt1	19.6363
LPS1	Ccl2	16.0127	15.8891	0.917859								PPF1	Actb	14.505	16.3562
LPS1	Ccl20	24.0961	15.8891	0.00338399								PPF1	B2m	15.4809
LPS1	Ccl22	19.6775	15.8891	0.07237								PPF1	Gapdh	15.0499
LPS1	Ccl24	23.5156	15.8891	0.00506034								PPF1	Hprt1	20.3891
LPS1	Ccl3	11.5282	15.8891	20.5476								PPF2	Actb	14.7588	16.4418
LPS1	Ccl4	13.1761	15.8891	6.55654								PPF2	B2m	15.7933
LPS1	Ccl5	14.1769	15.8891	3.27648								PPF2	Gapdh	15.2993
LPS1	Ccl7	21.8037	15.8891	0.0165775								PPF2	Hprt1	19.916
LPS1	Cd14	14.9839	15.8891	1.8728								PPF3	Actb	15.0302	16.4121
LPS1	Cd40lg	29.6019	15.8891	7.44784e-05								PPF3	B2m	15.6007
LPS1	Cd70	31.4118	15.8891	2.12424e-05								PPF3	Gapdh	15.2928
LPS1	Cntf	23.4893	15.8891	0.00515365								PPF3	Hprt1	19.7249
LPS1	Csf1	23.2968	15.8891	0.00588898
LPS1	Csf2	21.6618	15.8891	0.0182908
LPS1	Csf3	15.1849	15.8891	1.62926
LPS1	Ctf1	28.9781	15.8891	0.000114765
LPS1	Cx3cl1	26.5194	15.8891	0.000630876
LPS1	Cxcl1	26.2199	15.8891	0.000776436
LPS1	Cxcl10	16.4485	15.8891	0.678558
LPS1	Cxcl11	17.7617	15.8891	0.273067
LPS1	Cxcl12	33.8072	15.8891	4.0375e-06
LPS1	Cxcl13	27.7634	15.8891	0.000266366
LPS1	Cxcl14	23.0042	15.8891	0.0072133
LPS1	Cxcl16	21.6417	15.8891	0.0185476
LPS1	Cxcl3	23.2524	15.8891	0.00607323
LPS1	Cxcl5	28.248	15.8891	0.000190368
LPS1	Cxcl9	27.879	15.8891	0.000245851
LPS1	Epo	28.5123	15.8891	0.000158498
LPS1	Fasl	27.2647	15.8891	0.00037636
LPS1	Gapdh	14.7404	15.8891	2.21715
LPS1	Gpi1	17.8695	15.8891	0.253421
LPS1	Hc	28.8277	15.8891	0.000127372
LPS1	Hprt1	19.6517	15.8891	0.0736773
LPS1	Ifna2	28.8046	15.8891	0.000129431
LPS1	Ifng	27.2461	15.8891	0.000381226
LPS1	Il10	26.8062	15.8891	0.000517142
LPS1	Il11	28.6989	15.8891	0.000139271
LPS1	Il12a	31.9488	15.8891	1.46398e-05
LPS1	Il12b	24.5639	15.8891	0.00244685
LPS1	Il13	29.5977	15.8891	7.46952e-05
LPS1	Il15	22.8286	15.8891	0.00814718
LPS1	Il16	25.2127	15.8891	0.0015607
LPS1	Il17a	28.8383	15.8891	0.000126441
LPS1	Il17f	26.8862	15.8891	0.000489264
LPS1	Il18	20.7753	15.8891	0.0338145
LPS1	Il1a	17.381	15.8891	0.355543
LPS1	Il1b	15.9607	15.8891	0.951574
LPS1	Il1rn	15.612	15.8891	1.2117
LPS1	Il2	30.4973	15.8891	4.00398e-05
LPS1	Il21	29.583	15.8891	7.54609e-05
LPS1	Il22	29.4566	15.8891	8.23715e-05
LPS1	Il23a	25.4639	15.8891	0.00131128
LPS1	Il24	26.9548	15.8891	0.000466539
LPS1	Il27	18.3893	15.8891	0.176752
LPS1	Il3	32.7112	15.8891	8.63062e-06
LPS1	Il33	26.9644	15.8891	0.000463457
LPS1	Il4	28.7377	15.8891	0.000135572
LPS1	Il5	27.2107	15.8891	0.00039072
LPS1	Il6	17.9037	15.8891	0.247481
LPS1	Il7	24.416	15.8891	0.00271098
LPS1	Il9	26.7504	15.8891	0.000537551
LPS1	Lif	24.294	15.8891	0.00295027
LPS1	Lta	20.0306	15.8891	0.0566591
LPS1	Ltb	19.5879	15.8891	0.0770082
LPS1	Mapk14	22.0784	15.8891	0.0137035
LPS1	Mif	14.6842	15.8891	2.30514
LPS1	Mstn	27.4823	15.8891	0.000323656
LPS1	Nodal	30.4484	15.8891	4.14206e-05
LPS1	Osm	22.7765	15.8891	0.00844651
LPS1	Pf4	26.9358	15.8891	0.000472727
LPS1	Ppbp	27.2352	15.8891	0.00038413
LPS1	Spp1	13.9779	15.8891	3.76105
LPS1	Tgfb2	28.5142	15.8891	0.000158287
LPS1	Thpo	29.5574	15.8891	7.68085e-05
LPS1	Tnf	15.1177	15.8891	1.70687
LPS1	Tnfrsf11b	29.2302	15.8891	9.63658e-05
LPS1	Tnfsf10	26.9716	15.8891	0.000461139
LPS1	Tnfsf11	25.8447	15.8891	0.00100706
LPS1	Tnfsf13b	24.7091	15.8891	0.0022126
LPS1	Trem1	23.6858	15.8891	0.00449715
LPS1	Vegfa	22.2483	15.8891	0.0121807
LPS1	Xcl1	29.2334	15.8891	9.61485e-05
LPS2	Actb	13.8508	15.8961	4.12763
LPS2	Adipoq	25.54	15.8961	0.00124999
LPS2	B2m	15.5008	15.8961	1.31523
LPS2	Bmp2	26.2979	15.8961	0.000739181
LPS2	Bmp4	30.0412	15.8961	5.51969e-05
LPS2	Bmp6	27.0209	15.8961	0.000447813
LPS2	Bmp7	28.28	15.8961	0.000187097
LPS2	Ccl1	28.1607	15.8961	0.000203226
LPS2	Ccl11	28.1792	15.8961	0.000200642
LPS2	Ccl12	23.5015	15.8961	0.00513512
LPS2	Ccl17	22.6176	15.8961	0.00947639
LPS2	Ccl19	24.7541	15.8961	0.00215521
LPS2	Ccl2	16.109	15.8961	0.862787
LPS2	Ccl20	24.1767	15.8961	0.00321582
LPS2	Ccl22	19.2185	15.8961	0.0999689
LPS2	Ccl24	24.896	15.8961	0.00195328
LPS2	Ccl3	11.9536	15.8961	15.3746
LPS2	Ccl4	13.4649	15.8961	5.39343
LPS2	Ccl5	14.211	15.8961	3.21574
LPS2	Ccl7	21.7922	15.8961	0.0167916
LPS2	Cd14	14.9744	15.8961	1.89439
LPS2	Cd40lg	29.0583	15.8961	0.000109093
LPS2	Cd70	31.4866	15.8961	2.02666e-05
LPS2	Cntf	23.6705	15.8961	0.0045676
LPS2	Csf1	23.1585	15.8961	0.00651322
LPS2	Csf2	21.7183	15.8961	0.0176748
LPS2	Csf3	15.3251	15.8961	1.48558
LPS2	Ctf1	29.7533	15.8961	6.73873e-05
LPS2	Cx3cl1	26.5094	15.8961	0.000638383
LPS2	Cxcl1	25.7071	15.8961	0.00111329
LPS2	Cxcl10	16.3114	15.8961	0.749865
LPS2	Cxcl11	17.1375	15.8961	0.422955
LPS2	Cxcl12	33.8815	15.8961	3.85343e-06
LPS2	Cxcl13	28.5983	15.8961	0.000150062
LPS2	Cxcl14	22.9115	15.8961	0.0077296
LPS2	Cxcl16	21.6094	15.8961	0.0190599
LPS2	Cxcl3	23.2819	15.8961	0.0059794
LPS2	Cxcl5	27.5719	15.8961	0.000305652
LPS2	Cxcl9	27.5445	15.8961	0.000311515
LPS2	Epo	28.6938	15.8961	0.000140449
LPS2	Fasl	27.9188	15.8961	0.000240324
LPS2	Gapdh	14.8114	15.8961	2.12101
LPS2	Gpi1	17.7572	15.8961	0.275262
LPS2	Hc	28.2864	15.8961	0.000186273
LPS2	Hprt1	19.4215	15.8961	0.0868467
LPS2	Ifna2	28.0278	15.8961	0.000222845
LPS2	Ifng	27.0524	15.8961	0.000438162
LPS2	Il10	26.5407	15.8961	0.000624695
LPS2	Il11	28.0822	15.8961	0.000214595
LPS2	Il12a	35.6335	15.8961	1.14406e-06
LPS2	Il12b	23.7492	15.8961	0.00432485
LPS2	Il13	29.018	15.8961	0.000112182
LPS2	Il15	22.8301	15.8961	0.00817826
LPS2	Il16	25.0157	15.8961	0.00179778
LPS2	Il17a	29.5285	15.8961	7.87478e-05
LPS2	Il17f	26.9228	15.8961	0.000479335
LPS2	Il18	20.5636	15.8961	0.0393511
LPS2	Il1a	17.2972	15.8961	0.378638
LPS2	Il1b	15.9756	15.8961	0.946397
LPS2	Il1rn	15.5905	15.8961	1.23594
LPS2	Il2	30.0943	15.8961	5.32016e-05
LPS2	Il21	28.8559	15.8961	0.00012552
LPS2	Il22	28.1042	15.8961	0.000211341
LPS2	Il23a	25.4981	15.8961	0.00128685
LPS2	Il24	26.9452	15.8961	0.000471956
LPS2	Il27	18.1668	15.8961	0.207235
LPS2	Il3	32.4456	15.8961	1.04256e-05
LPS2	Il33	26.7816	15.8961	0.000528625
LPS2	Il4	28.9603	15.8961	0.000116756
LPS2	Il5	26.9034	15.8961	0.000485808
LPS2	Il6	17.7571	15.8961	0.275293
LPS2	Il7	24.2225	15.8961	0.0031154
LPS2	Il9	26.4699	15.8961	0.000656083
LPS2	Lif	24.388	15.8961	0.00277779
LPS2	Lta	19.7953	15.8961	0.0670257
LPS2	Ltb	19.3717	15.8961	0.0898959
LPS2	Mapk14	22.1659	15.8961	0.0129604
LPS2	Mif	14.6512	15.8961	2.37009
LPS2	Mstn	27.2104	15.8961	0.000392689
LPS2	Nodal	31.3076	15.8961	2.29451e-05
LPS2	Osm	22.6417	15.8961	0.00931938
LPS2	Pf4	26.8799	15.8961	0.000493799
LPS2	Ppbp	27.8332	15.8961	0.000255028
LPS2	Spp1	14.0745	15.8961	3.53473
LPS2	Tgfb2	27.4371	15.8961	0.000335603
LPS2	Thpo	29.5883	15.8961	7.55531e-05
LPS2	Tnf	15.1202	15.8961	1.71222
LPS2	Tnfrsf11b	28.9261	15.8961	0.00011956
LPS2	Tnfsf10	26.9936	15.8961	0.000456368
LPS2	Tnfsf11	25.49	15.8961	0.00129407
LPS2	Tnfsf13b	24.8187	15.8961	0.00206084
LPS2	Trem1	23.7666	15.8961	0.00427308
LPS2	Vegfa	22.0049	15.8961	0.0144897
LPS2	Xcl1	27.8675	15.8961	0.000249036
LPS3	Actb	13.6451	15.8621	4.64954
LPS3	Adipoq	25.3108	15.8621	0.00143115
LPS3	B2m	15.4122	15.8621	1.36594
LPS3	Bmp2	27.1195	15.8621	0.000408506
LPS3	Bmp4	29.1439	15.8621	0.000100411
LPS3	Bmp6	27.6695	15.8621	0.000279011
LPS3	Bmp7	27.7986	15.8621	0.00025514
LPS3	Ccl1	28.1918	15.8621	0.000194272
LPS3	Ccl11	29.281	15.8621	9.13114e-05
LPS3	Ccl12	22.394	15.8621	0.0108072
LPS3	Ccl17	22.6316	15.8621	0.00916633
LPS3	Ccl19	26.3175	15.8621	0.000712247
LPS3	Ccl2	16.0645	15.8621	0.869132
LPS3	Ccl20	24.5186	15.8621	0.00247823
LPS3	Ccl22	19.4407	15.8621	0.0837035
LPS3	Ccl24	23.3037	15.8621	0.00575271
LPS3	Ccl3	11.7748	15.8621	16.998
LPS3	Ccl4	13.2658	15.8621	6.04731
LPS3	Ccl5	14.1055	15.8621	3.3791
LPS3	Ccl7	21.6	15.8621	0.0187378
LPS3	Cd14	15.0238	15.8621	1.78795
LPS3	Cd40lg	30.24	15.8621	4.69701e-05
LPS3	Cd70	31.4359	15.8621	2.05041e-05
LPS3	Cntf	23.7456	15.8621	0.00423502
LPS3	Csf1	23.2627	15.8621	0.00591858
LPS3	Csf2	21.7059	15.8621	0.0174121
LPS3	Csf3	15.3797	15.8621	1.39706
LPS3	Ctf1	29.4448	15.8621	8.15089e-05
LPS3	Cx3cl1	26.3318	15.8621	0.000705226
LPS3	Cxcl1	25.8365	15.8621	0.000994068
LPS3	Cxcl10	16.3544	15.8621	0.710903
LPS3	Cxcl11	18.0585	15.8621	0.21819
LPS3	Cxcl12	33.7985	15.8621	3.98673e-06
LPS3	Cxcl13	28.1483	15.8621	0.000200221
LPS3	Cxcl14	23.2141	15.8621	0.00612135
LPS3	Cxcl16	21.3438	15.8621	0.0223792
LPS3	Cxcl3	23.4224	15.8621	0.00529812
LPS3	Cxcl5	27.6493	15.8621	0.000282959
LPS3	Cxcl9	27.9081	15.8621	0.000236492
LPS3	Epo	27.7302	15.8621	0.000267522
LPS3	Fasl	27.1084	15.8621	0.000411653
LPS3	Gapdh	14.755	15.8621	2.1542
LPS3	Gpi1	17.6899	15.8621	0.281708
LPS3	Hc	28.3334	15.8621	0.000176105
LPS3	Hprt1	19.6363	15.8621	0.0730924
LPS3	Ifna2	28.0766	15.8621	0.000210411
LPS3	Ifng	26.6389	15.8621	0.00057001
LPS3	Il10	27.0291	15.8621	0.000434916
LPS3	Il11	28.3521	15.8621	0.000173833
LPS3	Il12a	33.8038	15.8621	3.97215e-06
LPS3	Il12b	23.7591	15.8621	0.00419551
LPS3	Il13	29.082	15.8621	0.000104816
LPS3	Il15	22.8541	15.8621	0.00785626
LPS3	Il16	24.9619	15.8621	0.00182261
LPS3	Il17a	29.7269	15.8621	6.70342e-05
LPS3	Il17f	27.246	15.8621	0.000374211
LPS3	Il18	20.6322	15.8621	0.0366498
LPS3	Il1a	17.3868	15.8621	0.347572
LPS3	Il1b	16.0094	15.8621	0.902945
LPS3	Il1rn	15.5886	15.8621	1.20874
LPS3	Il2	29.7197	15.8621	6.73671e-05
LPS3	Il21	28.0579	15.8621	0.000213156
LPS3	Il22	27.9217	15.8621	0.000234274
LPS3	Il23a	25.4124	15.8621	0.00133379
LPS3	Il24	26.7039	15.8621	0.0005449
LPS3	Il27	18.2123	15.8621	0.196121
LPS3	Il3	32.7954	15.8621	7.99049e-06
LPS3	Il33	26.6281	15.8621	0.00057426
LPS3	Il4	28.8194	15.8621	0.000125736
LPS3	Il5	26.3422	15.8621	0.000700166
LPS3	Il6	17.8018	15.8621	0.260677
LPS3	Il7	22.152	15.8621	0.0127806
LPS3	Il9	26.8526	15.8621	0.000491512
LPS3	Lif	24.31	15.8621	0.00286384
LPS3	Lta	19.8895	15.8621	0.0613241
LPS3	Ltb	19.4249	15.8621	0.084624
LPS3	Mapk14	21.948	15.8621	0.0147224
LPS3	Mif	14.5686	15.8621	2.45133
LPS3	Mstn	28.0966	15.8621	0.000207514
LPS3	Nodal	30.6248	15.8621	3.59751e-05
LPS3	Osm	22.6284	15.8621	0.00918668
LPS3	Pf4	26.6128	15.8621	0.000580416
LPS3	Ppbp	27.3704	15.8621	0.000343293
LPS3	Spp1	14.0177	15.8621	3.59108
LPS3	Tgfb2	27.6194	15.8621	0.000288874
LPS3	Thpo	29.767	15.8621	6.51964e-05
LPS3	Tnf	15.1806	15.8621	1.6038
LPS3	Tnfrsf11b	28.3629	15.8621	0.000172542
LPS3	Tnfsf10	26.9715	15.8621	0.000452644
LPS3	Tnfsf11	24.8709	15.8621	0.00194126
LPS3	Tnfsf13b	24.7767	15.8621	0.00207221
LPS3	Trem1	23.8771	15.8621	0.00386584
LPS3	Vegfa	21.9948	15.8621	0.014252
LPS3	Xcl1	27.9121	15.8621	0.000235826
PPF1	Actb	14.505	16.3562	3.60797
PPF1	Adipoq	25.8187	16.3562	0.00141748
PPF1	B2m	15.4809	16.3562	1.83446
PPF1	Bmp2	27.3954	16.3562	0.000475194
PPF1	Bmp4	28.9456	16.3562	0.000162264
PPF1	Bmp6	27.5513	16.3562	0.000426517
PPF1	Bmp7	27.6099	16.3562	0.000409532
PPF1	Ccl1	27.5565	16.3562	0.000424976
PPF1	Ccl11	27.9568	16.3562	0.000322014
PPF1	Ccl12	25.8977	16.3562	0.00134189
PPF1	Ccl17	22.6176	16.3562	0.0130361
PPF1	Ccl19	25.5518	16.3562	0.00170555
PPF1	Ccl2	20.7329	16.3562	0.0481368
PPF1	Ccl20	27.4881	16.3562	0.000445636
PPF1	Ccl22	22.0307	16.3562	0.0195792
PPF1	Ccl24	24.1811	16.3562	0.00441046
PPF1	Ccl3	13.0399	16.3562	9.96109
PPF1	Ccl4	15.1942	16.3562	2.23776
PPF1	Ccl5	15.1116	16.3562	2.36956
PPF1	Ccl7	26.1417	16.3562	0.0011331
PPF1	Cd14	15.595	16.3562	1.69494
PPF1	Cd40lg	29.7204	16.3562	9.48376e-05
PPF1	Cd70	31.4225	16.3562	2.9147e-05
PPF1	Cntf	23.3146	16.3562	0.00804098
PPF1	Csf1	23.8972	16.3562	0.00536968
PPF1	Csf2	28.5884	16.3562	0.000207847
PPF1	Csf3	18.0496	16.3562	0.309205
PPF1	Ctf1	28.6393	16.3562	0.000200636
PPF1	Cx3cl1	28.8338	16.3562	0.00017534
PPF1	Cxcl1	28.9111	16.3562	0.000166193
PPF1	Cxcl10	16.9233	16.3562	0.674964
PPF1	Cxcl11	17.9074	16.3562	0.341232
PPF1	Cxcl12	36.443	16.3562	8.98001e-07
PPF1	Cxcl13	27.9814	16.3562	0.000316561
PPF1	Cxcl14	23.1252	16.3562	0.00916897
PPF1	Cxcl16	22.0449	16.3562	0.0193874
PPF1	Cxcl3	24.2969	16.3562	0.00407014
PPF1	Cxcl5	28.1565	16.3562	0.000280396
PPF1	Cxcl9	28.8311	16.3562	0.000175664
PPF1	Epo	27.8289	16.3562	0.000351876
PPF1	Fasl	27.0059	16.3562	0.000622457
PPF1	Gapdh	15.0499	16.3562	2.47317
PPF1	Gpi1	18.2094	16.3562	0.276785
PPF1	Hc	28.1386	16.3562	0.000283893
PPF1	Hprt1	20.3891	16.3562	0.0610906
PPF1	Ifna2	28.0169	16.3562	0.000308876
PPF1	Ifng	27.5975	16.3562	0.000413089
PPF1	Il10	27.7365	16.3562	0.000375144
PPF1	Il11	28.3558	16.3562	0.000244209
PPF1	Il12a	34.5982	16.3562	3.22558e-06
PPF1	Il12b	27.9373	16.3562	0.000326393
PPF1	Il13	28.9925	16.3562	0.000157066
PPF1	Il15	22.2582	16.3562	0.0167238
PPF1	Il16	24.5416	16.3562	0.00343517
PPF1	Il17a	29.2068	16.3562	0.000135394
PPF1	Il17f	26.9404	16.3562	0.000651377
PPF1	Il18	21.7932	16.3562	0.0230838
PPF1	Il1a	24.2818	16.3562	0.00411291
PPF1	Il1b	21.9288	16.3562	0.0210131
PPF1	Il1rn	17.0084	16.3562	0.636316
PPF1	Il2	30.9878	16.3562	3.93964e-05
PPF1	Il21	28.5189	16.3562	0.000218112
PPF1	Il22	27.1737	16.3562	0.000554114
PPF1	Il23a	26.8833	16.3562	0.000677693
PPF1	Il24	26.9622	16.3562	0.000641626
PPF1	Il27	22.2498	16.3562	0.0168211
PPF1	Il3	32.4603	16.3562	1.41968e-05
PPF1	Il33	28.3513	16.3562	0.000244966
PPF1	Il4	28.5728	16.3562	0.000210101
PPF1	Il5	27.7987	16.3562	0.000359303
PPF1	Il6	22.7236	16.3562	0.012112
PPF1	Il7	23.2993	16.3562	0.00812669
PPF1	Il9	26.7536	16.3562	0.000741434
PPF1	Lif	26.5746	16.3562	0.000839372
PPF1	Lta	23.1585	16.3562	0.00896019
PPF1	Ltb	21.1857	16.3562	0.0351698
PPF1	Mapk14	Undetermined	16.3562	#VALUE!
PPF1	Mif	15.1636	16.3562	2.28571
PPF1	Mstn	27.3631	16.3562	0.000485961
PPF1	Nodal	30.1033	16.3562	7.27308e-05
PPF1	Osm	24.5556	16.3562	0.00340206
PPF1	Pf4	26.8603	16.3562	0.000688586
PPF1	Ppbp	27.6196	16.3562	0.000406791
PPF1	Spp1	15.8723	16.3562	1.39854
PPF1	Tgfb2	27.8897	16.3562	0.000337346
PPF1	Thpo	29.0739	16.3562	0.000148453
PPF1	Tnf	16.7809	16.3562	0.745012
PPF1	Tnfrsf11b	28.5996	16.3562	0.000206242
PPF1	Tnfsf10	27.0964	16.3562	0.000584647
PPF1	Tnfsf11	25.601	16.3562	0.00164833
PPF1	Tnfsf13b	25.48	16.3562	0.00179252
PPF1	Trem1	28.2541	16.3562	0.000262043
PPF1	Vegfa	21.302	16.3562	0.0324474
PPF1	Xcl1	27.553	16.3562	0.000426033
PPF2	Actb	14.7588	16.4418	3.21109
PPF2	Adipoq	25.4195	16.4418	0.0019836
PPF2	B2m	15.7933	16.4418	1.56763
PPF2	Bmp2	25.8952	16.4418	0.00142644
PPF2	Bmp4	28.4282	16.4418	0.000246459
PPF2	Bmp6	26.6552	16.4418	0.000842307
PPF2	Bmp7	27.3172	16.4418	0.000532351
PPF2	Ccl1	27.7992	16.4418	0.000381141
PPF2	Ccl11	27.6249	16.4418	0.000430098
PPF2	Ccl12	23.5847	16.4418	0.00707592
PPF2	Ccl17	26.5149	16.4418	0.000928344
PPF2	Ccl19	25.4589	16.4418	0.00193022
PPF2	Ccl2	20.7489	16.4418	0.0505169
PPF2	Ccl20	28.249	16.4418	0.000279062
PPF2	Ccl22	21.9325	16.4418	0.0222402
PPF2	Ccl24	22.1021	16.4418	0.0197739
PPF2	Ccl3	13.191	16.4418	9.51913
PPF2	Ccl4	15.4318	16.4418	2.01392
PPF2	Ccl5	15.3888	16.4418	2.07486
PPF2	Ccl7	26.0289	16.4418	0.00130018
PPF2	Cd14	16.0071	16.4418	1.3517
PPF2	Cd40lg	29.2736	16.4418	0.000137173
PPF2	Cd70	31.0994	16.4418	3.86922e-05
PPF2	Cntf	23.2008	16.4418	0.00923307
PPF2	Csf1	23.7669	16.4418	0.0062364
PPF2	Csf2	27.9585	16.4418	0.000341299
PPF2	Csf3	18.5925	16.4418	0.22521
PPF2	Ctf1	28.3252	16.4418	0.000264695
PPF2	Cx3cl1	29.5935	16.4418	0.000109893
PPF2	Cxcl1	27.7924	16.4418	0.000382957
PPF2	Cxcl10	17.5011	16.4418	0.479893
PPF2	Cxcl11	17.8659	16.4418	0.372667
PPF2	Cxcl12	32.8092	16.4418	1.18282e-05
PPF2	Cxcl13	26.3756	16.4418	0.00102244
PPF2	Cxcl14	22.9781	16.4418	0.0107743
PPF2	Cxcl16	22.1039	16.4418	0.0197489
PPF2	Cxcl3	24.1585	16.4418	0.00475389
PPF2	Cxcl5	27.6405	16.4418	0.000425459
PPF2	Cxcl9	28.2118	16.4418	0.000286336
PPF2	Epo	26.7213	16.4418	0.000804579
PPF2	Fasl	26.5525	16.4418	0.000904435
PPF2	Gapdh	15.2993	16.4418	2.20762
PPF2	Gpi1	18.5814	16.4418	0.226944
PPF2	Hc	27.8243	16.4418	0.000374571
PPF2	Hprt1	19.916	16.4418	0.0899869
PPF2	Ifna2	26.895	16.4418	0.000713308
PPF2	Ifng	26.1996	16.4418	0.00115513
PPF2	Il10	26.8512	16.4418	0.000735312
PPF2	Il11	28.577	16.4418	0.000222306
PPF2	Il12a	31.596	16.4418	2.74253e-05
PPF2	Il12b	27.102	16.4418	0.000617956
PPF2	Il13	27.701	16.4418	0.000407996
PPF2	Il15	22.2958	16.4418	0.0172895
PPF2	Il16	24.7788	16.4418	0.00309254
PPF2	Il17a	29.4523	16.4418	0.000121188
PPF2	Il17f	23.6504	16.4418	0.00676085
PPF2	Il18	21.7208	16.4418	0.0257552
PPF2	Il1a	24.2875	16.4418	0.00434736
PPF2	Il1b	21.9207	16.4418	0.0224228
PPF2	Il1rn	17.4667	16.4418	0.491468
PPF2	Il2	29.5131	16.4418	0.00011619
PPF2	Il21	27.6705	16.4418	0.0004167
PPF2	Il22	27.7447	16.4418	0.000395815
PPF2	Il23a	26.8467	16.4418	0.000737623
PPF2	Il24	25.9743	16.4418	0.00135035
PPF2	Il27	22.2042	16.4418	0.0184224
PPF2	Il3	30.67	16.4418	5.21068e-05
PPF2	Il33	26.895	16.4418	0.000713325
PPF2	Il4	28.2433	16.4418	0.000280155
PPF2	Il5	25.9297	16.4418	0.00139269
PPF2	Il6	22.6615	16.4418	0.0134186
PPF2	Il7	21.4867	16.4418	0.0302933
PPF2	Il9	26.6261	16.4418	0.000859466
PPF2	Lif	25.5295	16.4418	0.001838
PPF2	Lta	23.1282	16.4418	0.00970997
PPF2	Ltb	21.2113	16.4418	0.0366651
PPF2	Mapk14	21.914	16.4418	0.0225282
PPF2	Mif	15.0381	16.4418	2.64584
PPF2	Mstn	27.2495	16.4418	0.000557926
PPF2	Nodal	29.5807	16.4418	0.000110871
PPF2	Osm	24.488	16.4418	0.00378333
PPF2	Pf4	27.4021	16.4418	0.000501927
PPF2	Ppbp	27.3297	16.4418	0.000527754
PPF2	Spp1	16.0983	16.4418	1.26887
PPF2	Tgfb2	27.3128	16.4418	0.000533963
PPF2	Thpo	29.2469	16.4418	0.00013973
PPF2	Tnf	17.2557	16.4418	0.568862
PPF2	Tnfrsf11b	27.7159	16.4418	0.000403809
PPF2	Tnfsf10	27.5731	16.4418	0.000445815
PPF2	Tnfsf11	23.619	16.4418	0.00690947
PPF2	Tnfsf13b	24.8472	16.4418	0.00294936
PPF2	Trem1	27.6072	16.4418	0.000435415
PPF2	Vegfa	21.2688	16.4418	0.0352321
PPF2	Xcl1	27.5362	16.4418	0.000457364
PPF3	Actb	15.0302	16.4121	2.60626
PPF3	Adipoq	25.3855	16.4121	0.0019895
PPF3	B2m	15.6007	16.4121	1.75492
PPF3	Bmp2	27.1607	16.4121	0.000581254
PPF3	Bmp4	29.1914	16.4121	0.000142249
PPF3	Bmp6	27.9994	16.4121	0.000325011
PPF3	Bmp7	28.1352	16.4121	0.000295809
PPF3	Ccl1	27.9559	16.4121	0.000334946
PPF3	Ccl11	28.1531	16.4121	0.00029217
PPF3	Ccl12	25.8568	16.4121	0.00143509
PPF3	Ccl17	26.8156	16.4121	0.000738321
PPF3	Ccl19	26.1068	16.4121	0.00120673
PPF3	Ccl2	20.7529	16.4121	0.0493519
PPF3	Ccl20	27.1463	16.4121	0.000587092
PPF3	Ccl22	22.2537	16.4121	0.0174388
PPF3	Ccl24	23.3108	16.4121	0.00838122
PPF3	Ccl3	12.8877	16.4121	11.5068
PPF3	Ccl4	15.2119	16.4121	2.29773
PPF3	Ccl5	15.2141	16.4121	2.29427
PPF3	Ccl7	26.1808	16.4121	0.00114641
PPF3	Cd14	15.8662	16.4121	1.46001
PPF3	Cd40lg	29.8711	16.4121	8.88102e-05
PPF3	Cd70	31.2683	16.4121	3.37166e-05
PPF3	Cntf	23.4422	16.4121	0.00765162
PPF3	Csf1	24.7931	16.4121	0.00299966
PPF3	Csf2	28.234	16.4121	0.000276232
PPF3	Csf3	18.4464	16.4121	0.24413
PPF3	Ctf1	28.8456	16.4121	0.000180784
PPF3	Cx3cl1	29.7106	16.4121	9.92617e-05
PPF3	Cxcl1	28.4142	16.4121	0.000243799
PPF3	Cxcl10	17.3698	16.4121	0.514888
PPF3	Cxcl11	18.1196	16.4121	0.306208
PPF3	Cxcl12	34.5076	16.4121	3.57042e-06
PPF3	Cxcl13	28.0567	16.4121	0.00031234
PPF3	Cxcl14	23.3747	16.4121	0.00801809
PPF3	Cxcl16	22.6644	16.4121	0.0131181
PPF3	Cxcl3	24.0599	16.4121	0.00498648
PPF3	Cxcl5	27.8877	16.4121	0.000351171
PPF3	Cxcl9	28.7899	16.4121	0.000187903
PPF3	Epo	28.0878	16.4121	0.000305694
PPF3	Fasl	26.8375	16.4121	0.000727188
PPF3	Gapdh	15.2928	16.4121	2.17246
PPF3	Gpi1	19.1234	16.4121	0.152693
PPF3	Hc	28.4933	16.4121	0.000230791
PPF3	Hprt1	19.7249	16.4121	0.100641
PPF3	Ifna2	27.8847	16.4121	0.000351902
PPF3	Ifng	26.7503	16.4121	0.000772508
PPF3	Il10	27.9199	16.4121	0.000343421
PPF3	Il11	29.0556	16.4121	0.000156293
PPF3	Il12a	32.5751	16.4121	1.36294e-05
PPF3	Il12b	27.7118	16.4121	0.000396702
PPF3	Il13	28.8155	16.4121	0.000184596
PPF3	Il15	22.3605	16.4121	0.0161942
PPF3	Il16	24.815	16.4121	0.00295453
PPF3	Il17a	28.9013	16.4121	0.00017394
PPF3	Il17f	26.8474	16.4121	0.00072224
PPF3	Il18	21.7429	16.4121	0.0248483
PPF3	Il1a	24.0242	16.4121	0.00511137
PPF3	Il1b	21.8289	16.4121	0.0234101
PPF3	Il1rn	17.1752	16.4121	0.58925
PPF3	Il2	30.2678	16.4121	6.7459e-05
PPF3	Il21	28.0805	16.4121	0.000307236
PPF3	Il22	27.8224	16.4121	0.000367439
PPF3	Il23a	27.2986	16.4121	0.000528247
PPF3	Il24	26.7797	16.4121	0.000756933
PPF3	Il27	22.3349	16.4121	0.0164839
PPF3	Il3	30.9305	16.4121	4.26142e-05
PPF3	Il33	27.7818	16.4121	0.00037792
PPF3	Il4	28.4328	16.4121	0.000240667
PPF3	Il5	26.6375	16.4121	0.000835345
PPF3	Il6	22.5648	16.4121	0.0140564
PPF3	Il7	21.7321	16.4121	0.0250337
PPF3	Il9	26.879	16.4121	0.000706581
PPF3	Lif	25.5048	16.4121	0.00183165
PPF3	Lta	23.2675	16.4121	0.00863628
PPF3	Ltb	21.1396	16.4121	0.0377481
PPF3	Mapk14	22.0695	16.4121	0.0198139
PPF3	Mif	14.9894	16.4121	2.68093
PPF3	Mstn	27.6364	16.4121	0.000418
PPF3	Nodal	30.4835	16.4121	5.80918e-05
PPF3	Osm	24.8384	16.4121	0.00290698
PPF3	Pf4	27.1077	16.4121	0.000602985
PPF3	Ppbp	27.3133	16.4121	0.000522925
PPF3	Spp1	15.8973	16.4121	1.42888
PPF3	Tgfb2	27.8477	16.4121	0.000361041
PPF3	Thpo	28.831	16.4121	0.000182624
PPF3	Tnf	17.0581	16.4121	0.639053
PPF3	Tnfrsf11b	28.7664	16.4121	0.000190979
PPF3	Tnfsf10	27.8684	16.4121	0.000355907
PPF3	Tnfsf11	25.3645	16.4121	0.00201871
PPF3	Tnfsf13b	25.4577	16.4121	0.00189244
PPF3	Trem1	28.0157	16.4121	0.000321343
PPF3	Vegfa	21.4821	16.4121	0.0297704
PPF3	Xcl1	27.9551	16.4121	0.00033515

## Sheet: Relative expression
Target Name	LPS1	LPS2	LPS3	PPF1	PPF2	PPF3
Adipoq	0.00693521	0.00124999	0.00143115	0.00141748	0.0019836	0.0019895
Bmp2	0.000908473	0.000739181	0.000408506	0.000475194	0.00142644	0.000581254
Bmp4	6.57408e-05	5.51969e-05	0.000100411	0.000162264	0.000246459	0.000142249
Bmp6	0.000395694	0.000447813	0.000279011	0.000426517	0.000842307	0.000325011
Bmp7	0.000249719	0.000187097	0.00025514	0.000409532	0.000532351	0.000295809
Ccl1	0.000180176	0.000203226	0.000194272	0.000424976	0.000381141	0.000334946
Ccl11	0.000268589	0.000200642	9.13114e-05	0.000322014	0.000430098	0.00029217
Ccl12	0.00491013	0.00513512	0.0108072	0.00134189	0.00707592	0.00143509
Ccl17	0.00947943	0.00947639	0.00916633	0.0130361	0.000928344	0.000738321
Ccl19	0.001969	0.00215521	0.000712247	0.00170555	0.00193022	0.00120673
Ccl2	0.917859	0.862787	0.869132	0.0481368	0.0505169	0.0493519
Ccl20	0.00338399	0.00321582	0.00247823	0.000445636	0.000279062	0.000587092
Ccl22	0.07237	0.0999689	0.0837035	0.0195792	0.0222402	0.0174388
Ccl24	0.00506034	0.00195328	0.00575271	0.00441046	0.0197739	0.00838122
Ccl3	20.5476	15.3746	16.998	9.96109	9.51913	11.5068
Ccl4	6.55654	5.39343	6.04731	2.23776	2.01392	2.29773
Ccl5	3.27648	3.21574	3.3791	2.36956	2.07486	2.29427
Ccl7	0.0165775	0.0167916	0.0187378	0.0011331	0.00130018	0.00114641
Cd14	1.8728	1.89439	1.78795	1.69494	1.3517	1.46001
Cd40lg	7.44784e-05	0.000109093	4.69701e-05	9.48376e-05	0.000137173	8.88102e-05
Cd70	2.12424e-05	2.02666e-05	2.05041e-05	2.9147e-05	3.86922e-05	3.37166e-05
Cntf	0.00515365	0.0045676	0.00423502	0.00804098	0.00923307	0.00765162
Csf1	0.00588898	0.00651322	0.00591858	0.00536968	0.0062364	0.00299966
Csf2	0.0182908	0.0176748	0.0174121	0.000207847	0.000341299	0.000276232
Csf3	1.62926	1.48558	1.39706	0.309205	0.22521	0.24413
Ctf1	0.000114765	6.73873e-05	8.15089e-05	0.000200636	0.000264695	0.000180784
Cx3cl1	0.000630876	0.000638383	0.000705226	0.00017534	0.000109893	9.92617e-05
Cxcl1	0.000776436	0.00111329	0.000994068	0.000166193	0.000382957	0.000243799
Cxcl10	0.678558	0.749865	0.710903	0.674964	0.479893	0.514888
Cxcl11	0.273067	0.422955	0.21819	0.341232	0.372667	0.306208
Cxcl12	4.0375e-06	3.85343e-06	3.98673e-06	8.98001e-07	1.18282e-05	3.57042e-06
Cxcl13	0.000266366	0.000150062	0.000200221	0.000316561	0.00102244	0.00031234
Cxcl14	0.0072133	0.0077296	0.00612135	0.00916897	0.0107743	0.00801809
Cxcl16	0.0185476	0.0190599	0.0223792	0.0193874	0.0197489	0.0131181
Cxcl3	0.00607323	0.0059794	0.00529812	0.00407014	0.00475389	0.00498648
Cxcl5	0.000190368	0.000305652	0.000282959	0.000280396	0.000425459	0.000351171
Cxcl9	0.000245851	0.000311515	0.000236492	0.000175664	0.000286336	0.000187903
Epo	0.000158498	0.000140449	0.000267522	0.000351876	0.000804579	0.000305694
Fasl	0.00037636	0.000240324	0.000411653	0.000622457	0.000904435	0.000727188
Gpi1	0.253421	0.275262	0.281708	0.276785	0.226944	0.152693
Hc	0.000127372	0.000186273	0.000176105	0.000283893	0.000374571	0.000230791
Ifna2	0.000129431	0.000222845	0.000210411	0.000308876	0.000713308	0.000351902
Ifng	0.000381226	0.000438162	0.00057001	0.000413089	0.00115513	0.000772508
Il10	0.000517142	0.000624695	0.000434916	0.000375144	0.000735312	0.000343421
Il11	0.000139271	0.000214595	0.000173833	0.000244209	0.000222306	0.000156293
Il12a	1.46398e-05	1.14406e-06	3.97215e-06	3.22558e-06	2.74253e-05	1.36294e-05
Il12b	0.00244685	0.00432485	0.00419551	0.000326393	0.000617956	0.000396702
Il13	7.46952e-05	0.000112182	0.000104816	0.000157066	0.000407996	0.000184596
Il15	0.00814718	0.00817826	0.00785626	0.0167238	0.0172895	0.0161942
Il16	0.0015607	0.00179778	0.00182261	0.00343517	0.00309254	0.00295453
Il17a	0.000126441	7.87478e-05	6.70342e-05	0.000135394	0.000121188	0.00017394
Il17f	0.000489264	0.000479335	0.000374211	0.000651377	0.00676085	0.00072224
Il18	0.0338145	0.0393511	0.0366498	0.0230838	0.0257552	0.0248483
Il1a	0.355543	0.378638	0.347572	0.00411291	0.00434736	0.00511137
Il1b	0.951574	0.946397	0.902945	0.0210131	0.0224228	0.0234101
Il1rn	1.2117	1.23594	1.20874	0.636316	0.491468	0.58925
Il2	4.00398e-05	5.32016e-05	6.73671e-05	3.93964e-05	0.00011619	6.7459e-05
Il21	7.54609e-05	0.00012552	0.000213156	0.000218112	0.0004167	0.000307236
Il22	8.23715e-05	0.000211341	0.000234274	0.000554114	0.000395815	0.000367439
Il23a	0.00131128	0.00128685	0.00133379	0.000677693	0.000737623	0.000528247
Il24	0.000466539	0.000471956	0.0005449	0.000641626	0.00135035	0.000756933
Il27	0.176752	0.207235	0.196121	0.0168211	0.0184224	0.0164839
Il3	8.63062e-06	1.04256e-05	7.99049e-06	1.41968e-05	5.21068e-05	4.26142e-05
Il33	0.000463457	0.000528625	0.00057426	0.000244966	0.000713325	0.00037792
Il4	0.000135572	0.000116756	0.000125736	0.000210101	0.000280155	0.000240667
Il5	0.00039072	0.000485808	0.000700166	0.000359303	0.00139269	0.000835345
Il6	0.247481	0.275293	0.260677	0.012112	0.0134186	0.0140564
Il7	0.00271098	0.0031154	0.0127806	0.00812669	0.0302933	0.0250337
Il9	0.000537551	0.000656083	0.000491512	0.000741434	0.000859466	0.000706581
Lif	0.00295027	0.00277779	0.00286384	0.000839372	0.001838	0.00183165
Lta	0.0566591	0.0670257	0.0613241	0.00896019	0.00970997	0.00863628
Ltb	0.0770082	0.0898959	0.084624	0.0351698	0.0366651	0.0377481
Mapk14	0.0137035	0.0129604	0.0147224		0.0225282	0.0198139
Mif	2.30514	2.37009	2.45133	2.28571	2.64584	2.68093
Mstn	0.000323656	0.000392689	0.000207514	0.000485961	0.000557926	0.000418
Nodal	4.14206e-05	2.29451e-05	3.59751e-05	7.27308e-05	0.000110871	5.80918e-05
Osm	0.00844651	0.00931938	0.00918668	0.00340206	0.00378333	0.00290698
Pf4	0.000472727	0.000493799	0.000580416	0.000688586	0.000501927	0.000602985
Ppbp	0.00038413	0.000255028	0.000343293	0.000406791	0.000527754	0.000522925
Spp1	3.76105	3.53473	3.59108	1.39854	1.26887	1.42888
Tgfb2	0.000158287	0.000335603	0.000288874	0.000337346	0.000533963	0.000361041
Thpo	7.68085e-05	7.55531e-05	6.51964e-05	0.000148453	0.00013973	0.000182624
Tnf	1.70687	1.71222	1.6038	0.745012	0.568862	0.639053
Tnfrsf11b	9.63658e-05	0.00011956	0.000172542	0.000206242	0.000403809	0.000190979
Tnfsf10	0.000461139	0.000456368	0.000452644	0.000584647	0.000445815	0.000355907
Tnfsf11	0.00100706	0.00129407	0.00194126	0.00164833	0.00690947	0.00201871
Tnfsf13b	0.0022126	0.00206084	0.00207221	0.00179252	0.00294936	0.00189244
Trem1	0.00449715	0.00427308	0.00386584	0.000262043	0.000435415	0.000321343
Vegfa	0.0121807	0.0144897	0.014252	0.0324474	0.0352321	0.0297704
Xcl1	9.61485e-05	0.000249036	0.000235826	0.000426033	0.000457364	0.00033515

## Sheet: fold change
Target Name	PPF/LPS		Target Name	PPF/LPS	log2FC
Il1a	0.012546		Il1a	0.012546	-6.31663
Csf2	0.015463		Csf2	0.015463	-6.01504
Il1b	0.0238658		Il1b	0.0238658	-5.38891
Il6	0.0505291		Il6	0.0505291	-4.30674
Ccl2	0.0558559		Ccl2	0.0558559	-4.16215
Ccl7	0.0686991		Ccl7	0.0686991	-3.86357
Trem1	0.0806265		Trem1	0.0806265	-3.6326
Il27	0.0891685		Il27	0.0891685	-3.48732
Il12b	0.122278		Il12b	0.122278	-3.03176
Ccl20	0.144501		Ccl20	0.144501	-2.79084
Lta	0.147595		Lta	0.147595	-2.76028
Csf3	0.172554		Csf3	0.172554	-2.53488
Cx3cl1	0.194732		Cx3cl1	0.194732	-2.36044
Ccl22	0.231439		Ccl22	0.231439	-2.1113
Cxcl1	0.274968		Cxcl1	0.274968	-1.86267
Ccl4	0.363911		Ccl4	0.363911	-1.45834
Osm	0.374449		Osm	0.374449	-1.41716
Spp1	0.37626		Spp1	0.37626	-1.4102
Tnf	0.388805		Tnf	0.388805	-1.36288
Ltb	0.435669		Ltb	0.435669	-1.19869
Il1rn	0.4696		Il1rn	0.4696	-1.0905
Ccl12	0.472505		Ccl12	0.472505	-1.0816
Il23a	0.494304		Il23a	0.494304	-1.01653
Ccl17	0.522817		Tnfrsf11b	2.06202	1.04406
Lif	0.524799		Il15	2.07626	1.05399
Adipoq	0.560564		Xcl1	2.09729	1.06853
Ccl3	0.585542		Thpo	2.16405	1.11374
Il18	0.67101		Fasl	2.19197	1.13223
Ccl5	0.682655		Il12a	2.24136	1.16437
Cxcl10	0.780501		Il21	2.27472	1.18569
Cxcl3	0.79596		Vegfa	2.38133	1.25177
Csf1	0.797223		Nodal	2.40873	1.26827
Gpi1	0.810006		Ifna2	2.44201	1.28807
Cd14	0.81126		Ctf1	2.45055	1.2931
Cxcl9	0.818664		Bmp4	2.48916	1.31566
Il33	0.853078		Tnfsf11	2.49305	1.31791
Cxcl16	0.871099		Il22	2.49508	1.31908
Il10	0.92207		Ccl24	2.55089	1.351
Ccl19	1.00125		Il13	2.57002	1.36178
Tnfsf10	1.01184		Epo	2.58116	1.36802
Tnfsf13b	1.04549		Cxcl13	2.67793	1.42112
Mif	1.06819		Il7	3.41021	1.76986
Cxcl11	1.11583		Il3	4.02703	2.00972
Pf4	1.15938		Il17f	6.05779	2.59879
Il11	1.18023
Bmp2	1.20754
Cxcl14	1.32743
Cxcl5	1.35694
Il9	1.36931
Cxcl12	1.37204
Il2	1.38875
Cd40lg	1.3916
Bmp6	1.41988
Ppbp	1.4835
Mapk14	1.53464
Tgfb2	1.57436
Il17a	1.58151
Mstn	1.58237
Cd70	1.63765
Il5	1.64099
Ifng	1.68471
Cntf	1.78598
Bmp7	1.78869
Hc	1.81573
Il16	1.83016
Il24	1.85312
Ccl11	1.86298
Il4	1.93333
Ccl1	1.97527
Tnfrsf11b	2.06202
Il15	2.07626
Xcl1	2.09729
Thpo	2.16405
Fasl	2.19197
Il12a	2.24136
Il21	2.27472
Vegfa	2.38133
Nodal	2.40873
Ifna2	2.44201
Ctf1	2.45055
Bmp4	2.48916
Tnfsf11	2.49305
Il22	2.49508
Ccl24	2.55089
Il13	2.57002
Epo	2.58116
Cxcl13	2.67793
Il7	3.41021
Il3	4.02703
Il17f	6.05779

## Sheet: P value
Target Name	PPF/LPS
Adipoq	0.494336	ns
Bmp2	0.692853	ns
Bmp4	0.0340533	*
Bmp6	0.397349	ns
Bmp7	0.0641895	ns
Ccl1	0.00219711	**
Ccl11	0.0723822	ns
Ccl12	0.246753	ns
Ccl17	0.333375	ns
Ccl19	0.996989	ns
Ccl2	1.13652e-06	***
Ccl20	0.000894707	***
Ccl22	0.00128115	**
Ccl24	0.237065	ns
Ccl3	0.0112246	*
Ccl4	0.000390887	***
Ccl5	0.000483274	***
Ccl7	1.95463e-05	***
Cd14	0.0303558	*
Cd40lg	0.270399	ns
Cd70	0.00893679	**
Cntf	0.00259151	**
Csf1	0.27854	ns
Csf2	3.05517e-07	***
Csf3	6.67816e-05	***
Ctf1	0.0116624	*
Cx3cl1	9.36025e-05	***
Cxcl1	0.00401683	**
Cxcl10	0.0692815	ns
Cxcl11	0.611349	ns
Cxcl12	0.677552	ns
Cxcl13	0.221506	ns
Cxcl14	0.0686479	ns
Cxcl16	0.354742	ns
Cxcl3	0.0326373	*
Cxcl5	0.16572	ns
Cxcl9	0.319394	ns
Epo	0.142856	ns
Fasl	0.0137851	*
Gpi1	0.23827	ns
Hc	0.0436226	*
Ifna2	0.108935	ns
Ifng	0.225363	ns
Il10	0.780107	ns
Il11	0.406838	ns
Il12a	0.37125	ns
Il12b	0.0063249	**
Il13	0.129997	ns
Il15	1.28133e-05	***
Il16	0.000976365	***
Il17a	0.0932738	ns
Il17f	0.326214	ns
Il18	0.00249243	**
Il1a	2.80408e-06	***
Il1b	4.92732e-07	***
Il1rn	0.000119628	***
Il2	0.430899	ns
Il21	0.0660946	ns
Il22	0.0245904	*
Il23a	0.000482302	***
Il24	0.128942	ns
Il27	3.89217e-05	***
Il3	0.0750629	ns
Il33	0.62013	ns
Il4	0.00498293	**
Il5	0.341462	ns
Il6	6.62706e-06	***
Il7	0.115355	ns
Il9	0.0370122	*
Lif	0.0153986	*
Lta	6.34772e-05	***
Ltb	0.0002429	***
Mapk14	0.00881672	**
Mif	0.29079	ns
Mstn	0.056484	ns
Nodal	0.0474248	*
Osm	0.000111437	***
Pf4	0.263409	ns
Ppbp	0.0448447	*
Spp1	1.12076e-05	***
Tgfb2	0.140091	ns
Thpo	0.00342345	**
Tnf	7.98032e-05	***
Tnfrsf11b	0.129348	ns
Tnfsf10	0.939188	ns
Tnfsf11	0.286371	ns
Tnfsf13b	0.809304	ns
Trem1	3.54209e-05	***
Vegfa	0.000411564	***
Xcl1	0.0254188	*
